# Supplementary material for: De Novo Transcriptome Profiling of Naegleria fowleri Trophozoites and Cysts via RNA Sequencing
Source: Pathogens. 2023 Jan 22;12(2):174. doi: 10.3390/pathogens12020174 (PMC9959186; doi:10.3390/pathogens12020174)
Supplement: Supplementary file 1 [file pathogens-12-00174-s001.zip]

Archive with 1 entries (1 files):
- Supplementary Table 1 (Table S1).pdf
